# Supplementary material for: Genetic divergence for adaptability and stability in sugarcane: Proposal for a more accurate evaluation
Source: PLoS One. 2021 Jul 15;16(7):e0254413. doi: 10.1371/journal.pone.0254413 (PMC8282048; doi:10.1371/journal.pone.0254413)
Supplement: S1 Data — (ZIP) [file pone.0254413.s001.zip]

Archive with 1 entries (1 files):
- Data suporting information.xlsx
