# Supplementary material for: Genetic divergence for adaptability and stability in sugarcane: Proposal for a more accurate evaluation
Source: PLoS One. 2021 Jul 15;16(7):e0254413. doi: 10.1371/journal.pone.0254413 (PMC8282048; doi:10.1371/journal.pone.0254413)
Supplement: S1 Data — (ZIP) [file pone.0254413.s001.zip › Data suporting information.xlsx]

## Sheet: Plan1
YEARS	ENVIRONMENTS	GENOTYPES	BLOCKS	TRAITS
				TPH	TCH	FIBER	CP	PURITY	BRIX	TRS	TRS/t.ha
1	1	1	1	7.24	58	12.15	12.59	81.45	18.3	128.438	7.45
1	1	1	2	6.41	55	12.68	11.65	80.44	17.3	120.3	6.62
1	1	1	3	7.36	61	13.36	12.02	81.63	17.8	122.7	7.48
1	1	1	4	7.99	68	14.19	11.84	84.49	17.2	118.761	8.08
1	1	2	1	5.9	50	14.23	11.8	82.8	17.5	119.647	5.98
1	1	2	2	5.02	43	15.03	11.82	83.17	17.7	119.419	5.14
1	1	2	3	7.68	60	13.8	12.79	85.19	18.3	127.187	7.63
1	1	2	4	5.42	49	14.95	11.11	85.29	16.2	111.19	5.45
1	1	3	1	5.23	44	12.99	11.95	85.45	16.8	119.182	5.24
1	1	3	2	5.21	45	12.33	11.58	83.38	16.5	117.477	5.29
1	1	3	3	4.59	43	13.39	10.79	82.64	15.8	110.454	4.75
1	1	3	4	5.02	45	13.94	11.17	81.2	16.8	114.966	5.17
1	1	4	1	4.66	41	15.37	11.3	83.3	17	114.411	4.69
1	1	4	2	4.96	38	12.54	13.24	85.27	18.5	131.421	4.99
1	1	4	3	6.24	56	14.62	11.09	86.28	15.9	110.336	6.18
1	1	4	4	5.18	45	12.91	11.51	82.67	16.7	117.204	5.27
1	1	5	1	6.39	58	13.98	11.12	80.91	16.8	114.74	6.65
1	1	5	2	9.17	65	13.25	11.54	82.14	15.9	122.61	7.97
1	1	5	3	6.94	55	14.08	12.62	83.53	18.5	126.769	6.97
1	1	5	4	7.76	71	14.16	10.9	81.98	16.3	111.798	7.94
1	1	6	1	4.12	41	14.87	9.99	79.57	15.6	105.049	4.31
1	1	6	2	5.49	44	15.36	12.55	83.18	18.9	126.182	5.55
1	1	6	3	6.95	54	14.36	12.92	85.06	18.7	128.437	6.94
1	1	6	4	6	48	14.44	12.62	85	18.3	125.63	6.03
1	1	7	1	8.81	78	13.81	11.37	87.15	15.9	112.346	8.76
1	1	7	2	7.62	58	13.46	13.26	87.27	18.4	129.969	7.54
1	1	7	3	9.13	69	13.47	13.28	86.53	18.6	130.798	9.03
1	1	7	4	10.66	85	13.88	12.54	84.58	18.1	125.312	10.65
1	1	8	1	4.88	44	14.77	11.15	78.09	17.7	116.999	5.15
1	1	8	2	5.18	40	14.38	12.96	85.29	18.7	128.55	5.14
1	1	8	3	8.73	65	14.21	13.43	88.14	18.7	130.825	8.5
1	1	8	4	4.45	41	13.36	10.78	78.08	16.7	113.889	4.67
1	1	9	1	7.01	60	14.62	11.68	81.16	17.8	119.716	7.18
1	1	9	2	7.34	66	14.64	11.08	81.12	16.9	114.125	7.53
1	1	9	3	6.81	56	12.34	12.11	81.73	17.6	123.698	6.93
1	1	9	4	7.69	69	13.7	11.18	80.99	16.8	115.345	7.96
1	1	10	1	7.98	63	13.44	12.77	84.03	18.4	127.897	8.06
1	1	10	2	11.63	90	15.35	12.92	86.09	18.8	127.502	11.48
1	1	10	3	12.74	90	13.02	14.16	91.5	18.6	135.181	12.17
1	1	10	4	10.65	90	13.3	11.83	84.05	17	119.091	10.72
1	1	11	1	7.2	63	12.38	11.52	83.51	16.4	116.77	7.36
1	1	11	2	7.33	63	13.32	11.72	82.37	17.2	119.412	7.52
1	1	11	3	8.61	68	14.07	12.75	84.41	18.5	127.363	8.66
1	1	11	4	6.03	58	14.1	10.49	80.8	15.9	108.879	6.31
1	2	1	1	13.24	80	13.46	16.55	90.72	22.1	158.18	12.65
1	2	1	2	10.53	78	13.81	13.59	89.08	18.6	131.689	10.27
1	2	1	3	9.16	63	13.32	14.66	88.11	20.1	142.446	8.97
1	2	1	4	10.71	71	13.25	15.04	88.97	20.4	145.355	10.32
1	2	2	1	10.22	71	13.61	14.34	90.7	19.2	137.436	9.76
1	2	2	2	10.35	70	13.55	14.78	88.36	20.3	143.428	10.04
1	2	2	3	9.45	65	14	14.54	89.8	19.8	139.997	9.1
1	2	2	4	12.97	85	14.03	15.25	90.6	20.6	146.08	12.42
1	2	3	1	11.85	76	13.61	15.54	90.29	20.9	148.986	11.32
1	2	3	2	11.7	75	14.07	15.59	90.07	21.2	149.662	11.22
1	2	3	3	13.76	90	14.17	15.29	89.29	21	147.362	13.26
1	2	3	4	9.73	64	12.01	15.26	88.37	20.4	148.038	9.47
1	2	4	1	12.52	80	12.5	15.65	89.61	20.8	150.625	12.05
1	2	4	2	10.61	73	13.61	14.63	90.68	19.6	140.222	10.24
1	2	4	3	8.25	66	13.06	12.46	87.11	17.2	122.624	8.09
1	2	4	4	9.03	63	13.33	14.44	90.45	19.3	138.652	8.74
1	2	5	1	11.23	86	11.84	13.02	85.64	17.9	129.183	11.11
1	2	5	2	13.95	89	12.89	15.72	87.69	21.5	152.782	13.6
1	2	5	3	15.23	100	12.01	15.23	88.6	20.3	147.52	14.75
1	2	5	4	14.12	84	12.68	16.86	89.92	22.4	161.709	13.58
1	2	6	1	8.77	64	11.55	13.75	85.7	18.8	136.029	8.71
1	2	6	2	7.53	50	12.63	15.06	89.89	20	144.883	7.24
1	2	6	3	10.41	75	12.88	13.88	86.66	19.2	136.307	10.22
1	2	6	4	11.59	73	13.48	15.99	87.29	22.2	155.558	11.36
1	2	7	1	13.46	88	14.15	15.38	89.39	21.1	148.174	13.04
1	2	7	2	13.95	81	14.02	17.17	92.96	22.6	162.261	13.14
1	2	7	3	14.35	91	14.68	15.73	91.41	21.3	149.891	13.64
1	2	7	4	13.79	88	13.43	15.76	91.73	20.8	149.977	13.2
1	2	8	1	12	79	14.46	15.24	89.06	21.1	147.101	11.62
1	2	8	2	11.14	70	14.72	15.92	88.79	22.2	153.597	10.75
1	2	8	3	13.43	90	13.8	14.92	89.14	20.4	144.107	12.97
1	2	8	4	13.12	81	14.17	16.15	91.32	21.7	153.951	12.47
1	2	9	1	13.01	84	13.68	15.53	89.94	21	149.213	12.53
1	2	9	2	13.79	89	13.11	15.53	85.39	21.9	152.787	13.6
1	2	9	3	13.81	91	12.55	15.13	88.44	20.4	146.73	13.35
1	2	9	4	12.7	83	12.26	15.4	89.54	20.4	148.362	12.31
1	2	10	1	16.2	100	13.02	16.2	88.53	22	156.615	15.66
1	2	10	2	14.76	95	13.51	15.54	89.27	21.1	149.768	14.23
1	2	10	3	15.84	101	13.29	15.65	88.31	21.4	151.578	15.31
1	2	10	4	14.11	90	12.34	15.68	89.12	20.9	151.345	13.62
1	2	11	1	10.91	71	12.34	15.31	89.14	20.4	147.843	10.5
1	2	11	2	10.07	65	12.63	15.49	91.55	20.2	147.624	9.6
1	2	11	3	12.04	79	13.25	15.29	89.16	20.7	147.586	11.66
1	2	11	4	9.42	64	12.73	14.78	89.72	19.7	142.385	9.11
1	3	1	1	17.77	115	14.19	15.45	87.39	21.7	150.388	17.29
1	3	1	2	16.27	118	12.94	13.85	83.54	19.9	138.47	16.34
1	3	1	3	14.75	100	13.39	14.75	86.61	20.6	144.439	14.44
1	3	1	4	11.45	90	13.92	12.72	84.87	18.3	126.715	11.4
1	3	2	1	16.35	115	13.7	14.22	85.62	20.2	140.216	16.12
1	3	2	2	19.76	131	12.51	15.06	86.67	20.7	147.415	19.31
1	3	2	3	18.94	125	13.57	15.15	86.72	21.2	148.103	18.51
1	3	2	4	19.02	130	13.67	14.63	87.18	20.4	142.862	18.57
1	3	3	1	18.82	120	14.08	15.69	88.13	21.8	152.016	18.24
1	3	3	2	16.1	118	14.21	13.7	85.38	19.7	135.501	15.99
1	3	3	3	16.31	105	13.46	15.53	87.1	21.6	151.414	15.9
1	3	3	4	18.94	128	12.44	14.86	87.96	20.1	144.537	18.5
1	3	4	1	13.73	98	13.12	14.09	86.98	19.5	137.997	13.52
1	3	4	2	13.52	95	14.87	14.24	85.42	20.7	140.391	13.34
1	3	4	3	16.63	123	16.33	13.58	84.87	20.4	134.455	16.54
1	3	4	4	10.57	73	14.72	14.58	87.23	20.7	142.251	10.38
1	3	5	1	11.98	100	15.08	11.98	82.07	18.2	121.743	12.17
1	3	5	2	14.61	103	13.26	14.26	86.93	19.8	139.63	14.38
1	3	5	3	14.23	90	14.13	15.81	88.87	21.8	152.567	13.73
1	3	5	4	15.53	100	12.45	15.53	88.46	20.9	150.481	15.05
1	3	6	1	17.33	120	14.28	14.44	86.58	20.5	141.497	16.98
1	3	6	2	14.96	100	13.01	14.96	86.83	20.7	146.279	14.63
1	3	6	3	15.56	105	14.34	14.82	87.23	20.9	144.535	15.18
1	3	6	4	15.85	113	12.74	14.09	85.97	19.6	138.83	15.69
1	3	7	1	19.69	130	14.11	15.15	88.81	20.9	146.449	19.04
1	3	7	2	23.21	144	14.88	16.15	90.35	22.2	154.583	22.26
1	3	7	3	15.68	113	13.74	13.94	83.59	20.3	139.145	15.72
1	3	7	4	22.75	144	13.57	15.83	88.53	21.7	153.084	22.04
1	3	8	1	13.07	88	15.12	14.93	85.85	21.7	146.566	12.9
1	3	8	2	11.92	85	15.22	14.03	85.95	20.4	138.009	11.73
1	3	8	3	12.67	88	13.09	14.47	82.95	21	144.761	12.74
1	3	8	4	12.51	90	15.82	13.9	88.67	19.8	134.702	12.12
1	3	9	1	22.8	163	12.03	14.03	85.9	19.3	138.454	22.57
1	3	9	2	19.69	138	12.05	14.32	88.63	19.1	139.024	19.19
1	3	9	3	24.75	153	11.76	16.23	86.36	22.1	158.723	24.28
1	3	9	4	22.98	160	12.56	14.36	85.2	20.1	142.021	22.72
1	3	10	1	24.54	165	13.67	14.87	87.77	20.6	144.686	23.87
1	3	10	2	24.56	175	13.15	14.03	87.15	19.4	137.359	24.04
1	3	10	3	24.4	178	12.66	13.74	85.06	19.3	136.343	24.27
1	3	10	4	23.58	158	14.29	14.97	88.92	20.7	144.708	22.86
1	3	11	1	17.45	118	12.73	14.85	87.93	20.2	144.462	17.05
1	3	11	2	20.12	130	13.31	15.48	87.37	21.4	150.696	19.59
1	3	11	3	18.85	125	12.66	15.08	89.17	20.2	145.641	18.21
1	3	11	4	20.52	134	13.25	15.34	88.57	20.9	148.49	19.9
1	4	1	1	11.19	63	13.26	17.91	88.03	24.56	172.984	10.9
1	4	1	2	11.52	65	13.45	17.72	85.66	25.06	173.065	11.25
1	4	1	3	12.5	74	13.74	16.95	82.86	24.9	167.896	12.42
1	4	1	4	10.65	60	12.34	17.75	85.6	24.64	173.524	10.41
1	4	2	1	13.7	85	14.55	16.12	84.37	23.59	158.838	13.5
1	4	2	2	8.84	56	15.87	15.72	81.16	24.5	157.354	8.81
1	4	2	3	11.05	70	15.49	15.79	75.04	26.42	162.56	11.38
1	4	2	4	9.01	65	15.09	13.87	71.61	24.15	147.262	9.57
1	4	3	1	10.4	63	15.74	16.63	80.35	26.11	166.481	10.49
1	4	3	2	11.98	73	15.44	16.53	83.27	24.9	163.362	11.93
1	4	3	3	10.31	65	16.04	15.87	80.02	25.15	159.502	10.37
1	4	3	4	12.25	75	14.66	16.33	80.66	25.05	163.62	12.27
1	4	4	1	11.72	68	15.46	17.36	84.71	25.72	170.094	11.57
1	4	4	2	10.03	61	16.08	16.38	85.95	24.19	159.932	9.76
1	4	4	3	10.42	63	16.4	16.68	82.56	25.79	165.184	10.41
1	4	4	4	11.21	64	14.95	17.58	87.77	24.92	169.982	10.88
1	4	5	1	9.7	56	14.67	17.24	81.21	26.27	171.718	9.62
1	4	5	2	9.96	60	16.11	16.6	82.98	25.4	164.143	9.85
1	4	5	3	10.11	63	14.92	16.18	81.75	24.6	161.341	10.16
1	4	5	4	10.92	63	14.94	17.47	85.77	25.33	170.438	10.74
1	4	6	1	5.65	33	14.63	17.39	83.87	25.65	171.173	5.65
1	4	6	2	6.47	38	14.6	17.25	83.13	25.65	170.413	6.48
1	4	6	3	8.96	63	16.05	14.34	78.72	23.11	146.165	9.21
1	4	6	4	4.08	28	17.86	14.84	81.58	23.85	148.424	4.16
1	4	7	1	10.38	65	15.01	15.97	82.71	24.04	158.647	10.31
1	4	7	2	12.75	76	14.87	16.73	85.78	24.22	163.455	12.42
1	4	7	3	11.54	69	16.99	16.78	82.87	26.13	165.803	11.44
1	4	7	4	12.11	70	14.7	17.3	83.62	25.61	170.428	11.93
1	4	8	1	7.16	43	16.06	16.85	84.13	25.41	165.679	7.12
1	4	8	2	8.42	53	17.43	16.05	80.92	25.79	160.251	8.49
1	4	8	3	8.63	55	16	15.7	79.54	25.01	158.25	8.7
1	4	8	4	9.24	54	16.3	17.18	83.28	26.29	169.388	9.15
1	4	9	1	10.8	70	14.16	15.43	78.94	23.97	156.569	10.96
1	4	9	2	10.99	78	13.27	14.18	74.43	23.01	148.605	11.59
1	4	9	3	12.68	83	13.56	15.37	76.23	24.46	158.213	13.13
1	4	9	4	10.73	75	13.18	14.31	73.6	23.43	150.412	11.28
1	4	10	1	12.24	75	13.43	16.32	85.78	23.04	159.85	11.99
1	4	10	2	15.23	88	13.88	17.4	86.71	24.49	169.181	14.89
1	4	10	3	13.51	80	15.98	16.89	87.72	24.39	163.376	13.07
1	4	10	4	13.63	83	16.65	16.52	84.7	25.01	162.088	13.45
1	4	11	1	11.45	68	14.53	16.97	84.6	24.76	166.645	11.33
1	4	11	2	15.25	88	13.44	17.43	87.45	24.14	168.963	14.87
1	4	11	3	15.43	93	15.2	16.68	82.88	25.15	165.18	15.36
1	4	11	4	14.28	83	14.17	17.31	84.98	24.99	169.626	14.08
1	5	1	1	10.46	73	17.7	14.43	87.34	21.6	140.495	10.26
1	5	1	2	12.34	76	16.74	16.19	83.83	24.8	159.586	12.13
1	5	1	3	8.77	63	16.89	14.03	77.88	23.2	143.644	9.05
1	5	1	4	10.45	64	16.76	16.39	86.32	24.4	159.704	10.22
1	5	2	1	11.16	70	18.56	15.95	91.67	23.1	151.562	10.61
1	5	2	2	11.56	70	16.73	16.51	90.6	23.4	157.68	11.04
1	5	2	3	13.19	78	15.12	17.02	90.75	23.4	162.468	12.67
1	5	2	4	12.54	83	17.47	15.19	89.9	22	145.826	12.1
1	5	3	1	11.47	80	16.71	14.34	83.67	22	142.396	11.39
1	5	3	2	15.71	93	15.18	16.98	85.17	24.9	166.238	15.46
1	5	3	3	12.81	78	16.51	16.53	90.34	23.4	158.063	12.33
1	5	3	4	12.38	75	16.2	16.51	89.39	23.5	158.644	11.9
1	5	4	1	9.29	60	15.1	15.48	87.36	22.1	150.574	9.03
1	5	4	2	11.28	65	13.7	17.35	91.35	23.1	165.142	10.73
1	5	4	3	9.6	65	15.07	14.77	83.67	22	146.653	9.53
1	5	4	4	9.73	58	14.46	16.93	84.51	24.7	166.367	9.65
1	5	5	1	8.72	60	16.65	14.54	84.34	22.1	143.765	8.63
1	5	5	2	8.99	65	18.67	13.83	89.37	20.6	133.39	8.67
1	5	5	3	13.95	88	16.44	15.94	90.52	22.5	152.445	13.42
1	5	5	4	10.79	63	14.09	17.27	89.63	23.6	165.684	10.44
1	5	6	1	7.99	49	17.12	16.4	85.17	24.9	160.519	7.87
1	5	6	2	8.22	53	16.89	15.66	80.7	25	156.924	8.32
1	5	6	3	6.23	45	17.07	13.85	78.49	22.8	141.498	6.37
1	5	6	4	9.67	58	14.65	16.81	88.14	23.6	162.509	9.43
1	5	7	1	14.85	88	14.05	16.97	86.92	23.9	164.967	14.52
1	5	7	2	12.75	78	15.06	16.45	92.31	22.2	155.901	12.16
1	5	7	3	12.7	80	16.04	15.87	89.88	22.4	152.304	12.18
1	5	7	4	14.02	83	15.07	17	89.02	23.8	163.528	13.57
1	5	8	1	12.1	73	16.06	16.69	85.74	24.7	163.015	11.9
1	5	8	2	8.77	63	17.95	14.04	83.4	22.1	139.566	8.79
1	5	8	3	12.37	78	17.29	15.97	90.46	22.9	152.682	11.91
1	5	8	4	11.79	70	15.47	16.85	90.39	23.4	161.09	11.28
1	5	9	1	12.34	73	15.04	17.02	89.47	23.7	163.433	11.93
1	5	9	2	18.12	109	16.42	16.66	87.57	24.3	161.371	17.59
1	5	9	3	15.53	93	15.82	16.79	89.48	23.7	161.171	14.99
1	5	9	4	19.18	115	16.16	16.68	84.79	25	163.565	18.81
1	5	10	1	17.01	110	13.7	15.46	85.5	22	151.949	16.71
1	5	10	2	17.71	118	14.66	15.08	85.18	21.9	148.467	17.52
1	5	10	3	16.45	113	15.04	14.62	86.32	21.1	143.301	16.19
1	5	10	4	18.04	115	16.72	15.69	87.19	23.1	152.455	17.53
1	5	11	1	11.84	78	14.26	15.28	82.35	22.8	152.611	11.9
1	5	11	2	11.77	73	16.81	16.23	91.16	22.9	154.672	11.29
1	5	11	3	11.55	73	15.45	15.93	88.46	22.6	153.928	11.24
1	5	11	4	11.94	75	15.97	15.92	90.4	22.3	152.321	11.42
2	1	1	1	7.23	58	15.08	12.58	85.72	18.3	124.647	7.23
2	1	1	2	8.13	55	13.23	14.78	84.51	21.1	146.405	8.05
2	1	1	3	8.16	61	15.8	13.33	83.31	20.2	133.305	8.13
2	1	1	4	9.15	68	14.7	13.56	84.48	19.87	134.744	9.16
2	1	2	1	6.58	50	15.23	13.15	91.86	17.9	125.402	6.27
2	1	2	2	5.73	43	15.06	13.49	81.2	20.7	136.525	5.87
2	1	2	3	7.41	60	16.43	12.35	80.47	19.6	126.119	7.57
2	1	2	4	6.33	49	15.57	12.99	84.24	19.4	129.542	6.35
2	1	3	1	5.74	44	14.57	13.12	86.2	18.8	129.369	5.69
2	1	3	2	6.02	45	13.7	13.38	83.03	19.6	134.319	6.04
2	1	3	3	5.57	43	14.61	13.11	78.71	20.6	134.983	5.8
2	1	3	4	5.28	45	13.56	11.73	76.09	18.7	124.214	5.59
2	1	4	1	5.13	41	16.43	12.43	82.3	19.3	125.599	5.15
2	1	4	2	5.44	38	16.56	14.51	86.8	21.4	141.722	5.39
2	1	4	3	7.58	56	16.5	13.48	84.7	20.35	133.608	7.48
2	1	4	4	6.06	45	16.5	13.48	84.7	20.35	133.608	6.01
2	1	5	1	8.22	58	13.87	14.3	89.48	19.5	138.009	8
2	1	5	2	9.64	65	13.32	14.84	85.78	20.9	145.935	9.49
2	1	5	3	7.52	55	15.4	13.67	82.79	20.7	136.949	7.53
2	1	5	4	10.34	71	15.15	14.52	85.08	21.3	143.259	10.17
2	1	6	1	5.22	41	14.57	12.66	81.06	19.3	128.997	5.29
2	1	6	2	5.44	44	17.51	12.44	86.69	18.7	122.371	5.38
2	1	6	3	6.96	54	13.94	12.95	79.89	19.8	132.655	7.16
2	1	6	4	5.96	48	15.63	12.54	80.95	19.5	127.715	6.13
2	1	7	1	9.67	78	16.59	12.48	79.55	20.1	128.025	9.99
2	1	7	2	7.86	58	16.3	13.66	85.34	20.4	134.905	7.82
2	1	7	3	9.83	69	14.79	14.3	84.06	21.1	142.035	9.8
2	1	7	4	10.85	85	15.09	12.76	79.16	20.1	131.223	11.15
2	1	8	1	5.29	44	13.48	12.09	80.06	18.3	124.586	5.48
2	1	8	2	5.07	40	15.06	12.66	78.51	20.1	130.817	5.23
2	1	8	3	8.35	65	14.3	12.84	82.24	19.2	129.825	8.44
2	1	8	4	5.17	41	14.31	12.53	80.26	19.2	128.411	5.26
2	1	9	1	6.58	60	14.71	10.96	78.45	17.3	114.97	6.9
2	1	9	2	8.19	66	16.37	12.37	83.06	19	124.441	8.21
2	1	9	3	7.08	56	14.71	12.58	84.69	18.4	125.48	7.03
2	1	9	4	8.99	69	13.75	13.08	82.92	19.2	131.579	9.08
2	1	10	1	8.66	63	14.03	13.86	85.21	19.9	137.125	8.64
2	1	10	2	12.33	90	17.52	13.7	82.66	21.6	137.06	12.34
2	1	10	3	10.52	90	14.37	11.69	76.94	18.7	123.022	11.07
2	1	10	4	11.82	90	15.48	13.13	82.84	19.9	131.867	11.87
2	1	11	1	7.57	63	13.05	12.12	81.87	17.8	123.516	7.78
2	1	11	2	8.12	63	13.54	12.98	77.97	20.2	134.56	8.48
2	1	11	3	9.08	68	14.28	13.45	80.63	20.5	136.718	9.3
2	1	11	4	7.77	58	15.91	13.51	85.88	19.9	133.081	7.72
2	2	1	1	7.85	51	15.67	15.32	90.6	21.3	146.575	7.48
2	2	1	2	10.51	65	14.34	16.17	90.42	22	154.768	10.06
2	2	1	3	8.83	56	14.18	15.7	90	21.4	150.682	8.44
2	2	1	4	7.97	53	13.76	15.18	90.63	20.4	145.399	7.71
2	2	2	1	10.75	69	14.27	15.63	89.77	21.4	150.242	10.37
2	2	2	2	12.05	78	14.64	15.55	88.66	21.7	150.319	11.72
2	2	2	3	9.62	65	13.76	14.8	86.63	20.8	144.851	9.42
2	2	2	4	10.56	73	14.06	14.57	84.53	21.1	144.278	10.53
2	2	3	1	10.11	64	15.73	15.86	90.9	22	151.408	9.69
2	2	3	2	10.93	74	15.03	14.83	88.78	20.8	143.379	10.61
2	2	3	3	12.77	81	13.96	15.71	89.33	21.5	151.371	12.26
2	2	3	4	10.46	64	14.81	16.41	88.92	22.9	158.159	10.12
2	2	4	1	5.95	40	13.99	14.87	86.6	21	145.57	5.82
2	2	4	2	5.93	45	14.35	13.19	86.77	18.7	129.596	5.83
2	2	4	3	6.58	44	14.49	15.03	89.17	20.8	145.07	6.38
2	2	4	4	6.4	46	14.38	13.83	85.56	19.9	136.543	6.28
2	2	5	1	11.29	75	12.93	15.05	89.45	20.2	145.165	10.89
2	2	5	2	11.68	70	14.17	16.68	89.74	22.8	160.079	11.21
2	2	5	3	17.24	106	13.23	16.22	91.9	21.3	154.216	16.35
2	2	5	4	12.55	75	14.17	16.74	90.45	22.7	160.08	12.01
2	2	6	1	8.85	63	13.89	14.15	89.04	19.4	136.962	8.63
2	2	6	2	6.9	45	12.56	15.33	86.63	21.1	149.988	6.75
2	2	6	3	8.66	55	15.25	15.75	90.34	21.8	150.851	8.3
2	2	6	4	7.01	50	12.98	14.03	85.54	19.7	138.598	6.93
2	2	7	1	9.99	63	13.7	15.98	90.43	21.5	153.04	9.64
2	2	7	2	11.74	75	14.3	15.65	90.34	21.3	149.978	11.25
2	2	7	3	10.69	70	12.74	15.27	88.24	20.7	148.148	10.37
2	2	7	4	11.05	78	15.47	14.25	87.28	20.5	139.085	10.85
2	2	8	1	10.43	65	14.39	16.04	89.39	22.1	154.353	10.03
2	2	8	2	11.12	73	15.14	15.34	87.84	21.8	148.926	10.87
2	2	8	3	12.7	85	15.63	14.94	87.91	21.4	145.058	12.33
2	2	8	4	11.62	73	15.47	16.03	90.24	22.3	153.537	11.21
2	2	9	1	11.5	73	12.78	15.86	89.56	21.2	152.664	11.14
2	2	9	2	12.6	81	12.93	15.51	87.42	21.3	151.048	12.23
2	2	9	3	9.61	63	13.98	15.37	87.83	21.4	149.328	9.41
2	2	9	4	11.03	75	13.37	14.7	84.29	21.1	145.835	10.94
2	2	10	1	11.95	81	14.63	14.71	86.64	21	143.948	11.66
2	2	10	2	11.63	75	13.88	15.51	89.26	21.2	149.473	11.21
2	2	10	3	13.05	80	14.77	16.32	91.54	22.1	155.296	12.42
2	2	10	4	10.86	75	14.26	14.48	88.93	20	140.064	10.5
2	2	11	1	7.56	50	13.82	15.12	86.55	21.3	147.946	7.4
2	2	11	2	9.75	63	13.93	15.59	89.84	21.2	149.834	9.44
2	2	11	3	9.93	63	13.57	15.89	88.48	21.8	153.727	9.68
2	2	11	4	8.77	60	14.39	14.61	88.19	20.4	141.839	8.51
2	3	1	1	9.95	60	12.8	16.58	91.07	21.8	158.188	9.49
2	3	1	2	13.78	79	12.09	17.49	90.35	22.9	167.375	13.22
2	3	1	3	9.37	65	13.25	14.42	79.48	21.9	146.918	9.55
2	3	1	4	12.21	70	12.8	17.44	90.8	23	166.463	11.65
2	3	2	1	13.43	84	13.97	16.03	90.73	21.6	153.285	12.88
2	3	2	2	11.65	84	14.24	13.91	83.77	20.4	138.712	11.65
2	3	2	3	10.51	65	13.14	16.17	88.55	22	156.308	10.16
2	3	2	4	14.76	90	13.11	16.39	89.31	22.1	157.817	14.2
2	3	3	1	10.81	78	12.8	13.95	85.64	19.5	137.757	10.75
2	3	3	2	13.05	75	14.3	17.4	99.98	21.4	159.062	11.93
2	3	3	3	10.09	63	14.54	16.15	91.48	21.8	153.794	9.69
2	3	3	4	12.17	78	12.58	15.7	89.19	21	151.447	11.81
2	3	4	1	12.1	70	14.87	17.28	91.35	23.5	164.482	11.51
2	3	4	2	7.89	50	15.32	15.78	89.02	22.2	152.15	7.61
2	3	4	3	11.7	70	15.01	16.72	89.32	23.3	160.674	11.25
2	3	4	4	12.19	75	14.88	16.25	89.33	22.6	156.337	11.73
2	3	5	1	14.56	85	13.79	17.13	91.15	22.9	163.265	13.88
2	3	5	2	13.82	78	12.97	17.83	93.5	22.9	167.997	13.1
2	3	5	3	12.13	84	12.12	14.48	85.67	20	142.807	12
2	3	5	4	14.24	88	14.09	16.27	92.7	21.5	153.999	13.55
2	3	6	1	14.14	88	12.58	16.16	89.67	21.5	155.388	13.67
2	3	6	2	11.99	75	14.22	15.99	90.07	21.8	153.398	11.5
2	3	6	3	12.91	78	13.72	16.66	91.32	22.2	158.7	12.38
2	3	6	4	13.71	88	14.4	15.67	88.55	21.8	151.527	13.33
2	3	7	1	15.28	88	14.9	17.46	91.94	23.6	165.697	14.58
2	3	7	2	15	88	14.11	17.14	92.52	22.7	162.282	14.28
2	3	7	3	12.9	75	12.58	17.2	91.61	22.4	163.62	12.27
2	3	7	4	15.64	95	13.17	16.47	89.81	22.1	158.108	15.02
2	3	8	1	11.24	75	15.93	14.99	89.09	21.3	144.631	10.85
2	3	8	2	10.6	68	15.88	15.7	89.03	22.3	151.297	10.29
2	3	8	3	12.24	75	14.24	16.32	91.54	21.9	155.374	11.65
2	3	8	4	12.23	78	15.54	15.78	88.96	22.3	152.156	11.87
2	3	9	1	14.82	105	13.06	14.11	89.82	18.9	136.043	14.28
2	3	9	2	10.28	78	13.2	13.27	83.77	19.1	132.818	10.36
2	3	9	3	12.72	88	12.89	14.54	88.04	19.8	141.405	12.44
2	3	9	4	16.08	100	12.98	16.08	90.68	21.3	153.81	15.38
2	3	10	1	20.05	118	12.93	17.06	92.67	22.1	161.481	19.05
2	3	10	2	17.1	108	12.31	15.91	89.5	21.1	153.155	16.54
2	3	10	3	15.38	90	13.99	17.09	90.07	23.2	163.687	14.73
2	3	10	4	21.47	125	12.51	17.18	92.19	22.2	162.947	20.37
2	3	11	1	15.65	93	13.29	16.92	94.63	21.6	158.649	14.75
2	3	11	2	15.35	98	14.24	15.74	90.34	21.4	150.834	14.78
2	3	11	3	14.36	90	12.95	15.95	88.27	21.7	154.515	13.91
2	3	11	4	16.18	103	13.73	15.78	91.92	20.9	150.044	15.45
2	4	1	1	4.77	33	14.22	14.68	81.35	22.15	147.7	4.87
2	4	1	2	6.11	35	14.27	17.45	86.73	24.72	169.543	5.93
2	4	1	3	2.96	18	14.11	16.93	76.78	27.02	172.311	3.1
2	4	1	4	6.24	36	12.94	17.2	85.4	24.18	168.43	6.06
2	4	2	1	8.39	54	14.95	15.6	85.78	22.62	152.909	8.26
2	4	2	2	6.67	46	16.03	14.42	81.62	22.41	144.806	6.66
2	4	2	3	7.15	44	15.63	16.35	78.07	26.36	165.527	7.28
2	4	2	4	7.54	49	14.19	15.46	80.66	23.52	155.562	7.62
2	4	3	1	6.64	38	13.85	17.7	86.46	24.97	172.171	6.54
2	4	3	2	3.3	20	13.08	16.5	84.5	23.5	162.561	3.25
2	4	3	3	3.34	21	13.52	15.73	83.82	22.76	155.799	3.27
2	4	3	4	5.37	38	14.88	14.32	64.92	27.4	156.582	5.95
2	4	4	1	5.26	31	15.02	16.84	87.19	24.05	163.43	5.07
2	4	4	2	3.09	19	16.65	16.48	84.69	24.96	161.74	3.07
2	4	4	3	3.57	22	16.31	16.61	88.37	23.96	160.307	3.53
2	4	4	4	3	18	14.65	17.12	85.99	24.63	166.996	3.01
2	4	5	1	6.54	39	15.12	16.88	87.29	24.13	163.759	6.39
2	4	5	2	3.06	20	16.89	15.32	82.69	23.87	152.302	3.05
2	4	5	3	5.82	39	15.4	15.02	82.42	22.85	149.922	5.85
2	4	5	4	3.7	23	15.3	16.46	85.08	24.21	161.395	3.71
2	4	6	1	3.1	19	13.46	16.56	85.49	23.46	162.259	3.08
2	4	6	2	3.26	20	13.64	16.28	85.7	23.09	159.506	3.19
2	4	6	3	5.26	39	13.67	13.57	74.04	22.28	143.02	5.58
2	4	6	4	1.49	10	13.25	14.9	76.77	23.43	153.521	1.54
2	4	7	1	8.04	45	14.74	17.86	91.19	24.27	170.003	7.65
2	4	7	2	7.35	43	15.36	17.3	91.44	23.7	164.52	7.07
2	4	7	3	7.93	44	14.77	18.12	91.55	24.54	172.186	7.58
2	4	7	4	7.22	43	14.36	16.99	88.58	23.61	163.885	7.05
2	4	8	1	5.02	35	15.9	14.33	84.74	21.4	141.675	4.96
2	4	8	2	3.28	21	16.63	15.41	86.19	22.92	150.622	3.16
2	4	8	3	4.18	28	15.11	15.2	82.7	22.93	151.452	4.24
2	4	8	4	3.48	23	16.42	15.46	84.29	23.42	152.457	3.51
2	4	9	1	7.01	45	13.83	15.57	82.51	23.01	155.244	6.99
2	4	9	2	6.27	46	15.39	13.55	77.57	21.9	139.765	6.43
2	4	9	3	5.41	40	14.72	13.52	75.27	22.25	141.347	5.65
2	4	9	4	6.31	49	14.48	12.95	68.15	23.44	141.489	6.93
2	4	10	1	7.09	44	13.93	16.2	88.37	22.39	156.625	6.89
2	4	10	2	6.27	38	14.63	16.72	89.65	23.07	160.525	6.1
2	4	10	3	7.63	44	14.9	17.44	87.69	24.72	168.732	7.42
2	4	10	4	7.13	40	13.39	17.84	89.39	24.14	171.23	6.85
2	4	11	1	8	49	13.89	16.41	83.54	23.97	162.283	7.95
2	4	11	2	6.91	44	14.08	15.8	86.42	22.39	154.366	6.79
2	4	11	3	6.62	39	13.87	17.09	89.91	23.19	163.799	6.39
2	4	11	4	7.4	48	15.97	15.57	85.08	23.18	152.982	7.34
2	5	1	1	3.54	26	14.28	13.5	89.22	18.6	130.696	3.4
2	5	1	2	4.82	33	15.21	14.85	91.83	20.2	141.261	4.66
2	5	1	3	5.86	40	14.27	14.64	90.85	19.8	140.123	5.6
2	5	1	4	2.6	20	14.58	13	90.25	17.8	125.213	2.5
2	5	2	1	6.35	44	14.48	14.52	87.81	20.4	141.328	6.22
2	5	2	2	6.87	49	13.91	14.08	89.55	19.2	135.914	6.66
2	5	2	3	5.35	38	15.51	14.27	90.99	19.7	136.484	5.19
2	5	2	4	5.69	39	15.21	14.69	90.86	20.2	140.512	5.48
2	5	3	1	3.72	28	16.31	13.54	86.74	19.9	132.741	3.72
2	5	3	2	7.57	55	15.5	13.76	89.06	19.4	133.107	7.32
2	5	3	3	4.08	29	13.79	14.2	89.2	19.4	137.325	3.98
2	5	3	4	4.51	33	14.84	13.86	90.57	19	133.014	4.39
2	5	4	1	3.63	25	17.14	14.52	90.3	20.8	139.211	3.48
2	5	4	2	4.79	35	16.08	13.67	91.36	19	130.613	4.57
2	5	4	3	2.61	19	15.34	13.93	89.48	19.5	134.448	2.55
2	5	4	4	5.91	39	13.45	15.25	93.73	19.7	143.63	5.6
2	5	5	1	3.45	25	16.42	13.81	89.05	19.8	133.53	3.34
2	5	5	2	7.89	55	16.02	14.34	91.81	19.8	136.493	7.51
2	5	5	3	5.37	36	15.01	14.82	92.25	20	140.705	5.07
2	5	5	4	7.11	50	14.31	14.21	91.04	19.2	135.989	6.8
2	5	6	1	1.32	10	15.26	13.17	90.99	18.1	126.183	1.26
2	5	6	2	1.27	9	15.92	14.48	90.73	20.2	138.639	1.25
2	5	6	3	1.08	8	15.68	14.36	95.73	18.9	133.793	1.07
2	5	6	4	1.05	8	15.3	14	86.74	20.2	137.125	1.1
2	5	7	1	8.02	56	15.72	14.26	90.81	19.8	136.512	7.64
2	5	7	2	5.34	35	14.68	15.25	95.35	19.8	142.449	4.99
2	5	7	3	4.43	33	13.9	13.62	89.4	18.6	131.712	4.35
2	5	7	4	5.46	35	15.16	15.59	91.79	21.2	148.252	5.19
2	5	8	1	2.87	20	14.67	14.34	90.55	19.6	137.525	2.75
2	5	8	2	2.27	15	15.17	15.14	92.68	20.4	143.398	2.15
2	5	8	3	7.44	54	17.27	13.84	91.13	19.7	132.29	7.14
2	5	8	4	8.64	63	15.29	13.83	91.07	19	132.306	8.34
2	5	9	1	4.46	31	13.77	14.27	89.12	19.5	137.993	4.28
2	5	9	2	8.29	58	14.43	14.42	90.17	19.7	138.522	8.03
2	5	9	3	5.28	38	13.88	14.09	90.52	19	135.275	5.14
2	5	9	4	10.97	78	14.88	14.15	90.6	19.4	135.679	10.58
2	5	10	1	10.98	78	14.58	14.17	90.24	19.4	136.155	10.62
2	5	10	2	8.08	54	14.62	15.04	91.14	20.4	143.595	7.75
2	5	10	3	6.79	48	14.3	14.29	91.04	19.3	136.708	6.56
2	5	10	4	12.96	90	13.42	14.39	83.77	20.8	143.328	12.9
2	5	11	1	5.66	45	15.79	12.57	89.17	17.8	121.899	5.49
2	5	11	2	4.28	30	13.49	14.26	89.07	19.4	137.938	4.14
2	5	11	3	6.5	53	15.8	12.38	82.72	18.9	124.881	6.62
2	5	11	4	4.2	30	15.08	13.99	90.38	19.3	134.356	4.03
